# Supplementary material for: Whole-Genome Sequencing of Human and Porcine Escherichia coli Isolates on a Commercial Pig Farm in South Africa
Source: Antibiotics (Basel). 2024 Jun 11;13(6):543. doi: 10.3390/antibiotics13060543 (PMC11200671; doi:10.3390/antibiotics13060543)
Supplement: Supplementary file 1 [file antibiotics-13-00543-s001.zip]

Archive with 1 entries (1 files):
- antibiotics-3031649-supplementary.pdf
